# Supplementary material for: Natural Killer Cell Activity and Response to Neoadjuvant Treatment in Breast Cancer Patients
Source: Int J Mol Sci. 2025 Oct 24;26(21):10357. doi: 10.3390/ijms262110357 (PMC12609923; doi:10.3390/ijms262110357)
Supplement: Supplementary file 1 [file ijms-26-10357-s001.zip]

Archive with 1 entries (1 files):
- ijms-3898858-supplementary.pdf
